# Supplementary material for: Transiently Transfected Purine Biosynthetic Enzymes Form Stress Bodies
Source: PLoS One. 2013 Feb 6;8(2):e56203. doi: 10.1371/journal.pone.0056203 (PMC3566086; doi:10.1371/journal.pone.0056203)
Supplement: Table S1 — Co-transfection significantly suppresses formation of intracellular punctate bodies, arguing against the bodies representing active purinosomes, as quantified for different purine biosynthetic enzyme pairs, reporting counts and percentages of successfully co-transected HeLa cells as a function of protein localization. (XLS) [file pone.0056203.s002.xls]

## Sheet: Sheet1
Table S1. Co-transfection significantly suppresses formation of punctate bodies, arguing against the bodies representing active purinosomes, as quantified for different purine biosynthetic enzyme pairs, reporting counts and percentages of successfully co-transected HeLa cells as a function of protein localization. Cells were grown in RPMI + 5% 25kDa dialyzed FBS, unless indicated. *Indicated cell…
PPAT-EGFP	PAICS-RFP
Experiment	DNA (mg)	Both diffuse	P1 puncta, P2 diffuse	P1 diffuse, P2 puncta	Both puncta, NOT co-localized	Co-localizing puncta
2011-06-03	0.8/0.8	343 (99%)	1 (0.3%)	2 (0.6%)	0 (0%)	0 (0%)
2011-06-06	0.8/0.8	592 (99%)	2 (0.3%)	1 (0.2%)	1 (0.2%)	2 (0.3%)
2011-06-20	0.8/0.8	325 (98%)	6 (1.8%)	1 (0.3%)	0 (0%)	1 (0.3%)
2011-06-03	1.6/1.6	425 (100%)	1 (0.2%)	0 (0%)	0 (0%)	1 (0.2%)
2011-06-06	1.6/1.6	686 (99%)	3 (0.4%)	5 (0.7%)	1 (0.1%)	0 (0%)
2011-06-20	1.6/1.6	291 (96%)	5 (1.7%)	3 (1.0%)	2 (0.7%)	1 (0.3%)
PPAT-EGFP	ADSL-RFP
Experiment	DNA (mg)	Both diffuse	P1 puncta, P2 diffuse	P1 diffuse, P2 puncta	Both puncta, NOT co-localized	Co-localizing puncta
2011-06-03	0.8/0.8	371 (97%)	1 (0.3%)	6 (1.6%)	0 (0%)	4 (1%)
2011-06-06	0.8/0.8	770 (97%)	1 (0.1%)	15 (1.9%)	1 (0.1%)	4 (0.5%)
2011-06-20	0.8/0.8	324 (96%)	4 (1.2%)	7 (2.1%)	1 (0.30)	1 (0.3%)
2011-06-03	1.6/1.6	382 (96%)	0 (0%)	15 (3.8%)	0 (0%)	1 (0.3%)
2011-06-06	1.6/1.6	808 (97%)	1 (0.1%)	14 (1.7%)	2 (0.2%)	7 (0.8%)
2011-06-20	1.6/1.6	360 (95%)	1 (0.3%)	11 (2.9%)	1 (0.26)	5 (1.3%)
FGAMS-EGFP	PPAT-RFP
Experiment	DNA (mg)	Both diffuse	P1 puncta, P2 diffuse	P1 diffuse, P2 puncta	Both puncta, NOT co-localized	Co-localizing puncta
2011-06-03	0.8/0.8	215 (97%)	0 (0%)	2 (0.9%)	0 (0%)	5 (2.3%)
2011-06-06	0.8/0.8	611 (96%)	3 (0.5%)	10 (1.6%)	1 (0.2%)	13 (2.0%)
2011-06-20	0.8/0.8	386 (93%)	5 (1.2%)	4 (1.0%)	0 (0%)	18 (4.4%)
2011-06-03	1.6/1.6	241 (97%)	0 (0%)	2 (0.8%)	0 (0%)	5 (2.0%)
2011-06-06	1.6/1.6	574 (97%)	0 (0%)	2 (0.3%)	0 (0%)	13 (2.2%)
2011-06-20	1.6/1.6	354 (95%)	5 (1.3%)	6 (1.6%)	0 (0%)	8 (2.1%)
FGAMS-EGFP	ADSL-RFP
Experiment	DNA (mg)	Both diffuse	P1 puncta, P2 diffuse	P1 diffuse, P2 puncta	Both puncta, NOT co-localized	Co-localizing puncta
*5/19/2011	0.8/0.8	108 (95%)	3 (2.6%)	0 (0%)	0 (0%)	3 (2.6%)
*5/20/2011	0.8/0.8	124 (89%)	8 (5.8%)	4 (2.9%)	1 (0.7%)	2 (1.4%)
*5/18/2011	1.6/1.6	174 (93%)	6 (3.2%)	5 (2.7%)	0 (0%)	2 (1.1%)
FGAMS-EGFP	PAICS-RFP
Experiment	DNA (mg)	Both diffuse	P1 puncta, P2 diffuse	P1 diffuse, P2 puncta	Both puncta, NOT co-localized	Co-localizing puncta
*5/19/2011	0.8/0.8	148 (98%)	1 (0.7%)	2 (1.3%)	0 (0%)	0 (0%)
*5/20/2011	0.8/0.8	148 (94%)	5 (3.2%)	4 (2.5%)	0 (0%)	0 (0%)
*5/18/2011	1.6/1.6	137 (94%)	7 (4.8%)	0 (0%)	0 (0%)	1 (0.7%)
FGAMS-EGFP	HSP70-RFP
Experiment	DNA (mg)	Both diffuse	P1 puncta, P2 diffuse	P1 diffuse, P2 puncta	Both puncta, NOT co-localized	Co-localizing puncta
2011-06-30	0.8/0.8	385 (94%)	0 (0%)	2 (0.5%)	0 (0%)	21 (5.1%)
2011-06-30	1.6/1.6	349 (90%)	2 (0.5%)	7 (1.8%)	0 (0%)	28 (7.3%)
PPAT-EGFP	HSP70-RFP
Experiment	DNA (mg)	Both diffuse	P1 puncta, P2 diffuse	P1 diffuse, P2 puncta	Both puncta, NOT co-localized	Co-localizing puncta
2011-06-30	0.8/0.8	393 (96%)	0 (0%)	12 (2.9%)	0 (0%)	4 (1%)
FGAMS-EGFP	HSP70 (Native, IF)
Experiment	DNA (mg)	Both diffuse	P1 puncta, P2 diffuse	P1 diffuse, P2 puncta	Both puncta, NOT co-localized	Co-localizing puncta
2011-07-06	1.6 FGAMS	200 (61%)	7 (2.1%)	33 (10%)	1 (0.3%)	85 (26%)
2011-07-06	1.6 FGAMS	223 (69%)	4 (1.2%)	14 (4.4%)	0 (0%)	80 (25%)
2011-07-06	1.6 FGAMS	199 (62%)	7 (2.2%)	24 (7.5%)	0 (0%)	89 (28%)
